# Supplementary material for: Glucocorticoids increase tissue cell protection against pore-forming toxins from pathogenic bacteria
Source: Commun Biol. 2023 Feb 17;6:186. doi: 10.1038/s42003-023-04568-w (PMC9938277; doi:10.1038/s42003-023-04568-w)
Supplement: Supplementary file 3 — Supplementary Data 1 [file 42003_2023_4568_MOESM3_ESM.xlsx]

## Sheet: Figure 1
Figure 1
Figure 1a
LDH								MTT
Pyolysin	0	12.5	25	50	100	200		Pyolysin	0	12.5	25	50	100	200
Expt 1	0	3.96826	17.8271	33.1289	62.5301	53.842		Expt 1	3.4855	3.36025	2.945	1.14225	0.32	0.18525
Expt 2	0	0	0	12.8515	29.9802	49.8243		Expt 2	2.65975	2.842	2.63725	2.3645	1.4765	0.7625
Expt 3	0	0.22737	3.12642	23.9882	34.7885	45.8731		Expt 3	2.56025	2.681	2.43725	1.8385	1.14575	0.4395
Expt 4	0	0.71339	6.7957	24.8408	35.0728	39.6771		Expt 4	3.0055	3.2145	3.07	1.451	0.4745	0.2615
Figure 1b
Potassium
Pyolysin	0	12.5	25	50	100	200
Expt 1	9.6	9.3	5.6	4.3	3	2.8
Expt 2	10	10.4	5.9	5.2	3.9	2.1
Expt 3	18	17.1	13.1	8.5	6.5	5
Expt 4	16.7	14.4	10.5	6.7	4	3.4
Figure 1d
LDH
Dex	Control				Pyolysin					Dex	Control				Pyolysin
Vehicle	0.4687	1.15705	0.6455	0.03137	51.455	35.3985	35.8874	27.195		Vehicle	3.31475	3.1355	3.1145	3.096	0.425	0.59575	0.51475	0.50575
0.01	0.2949	0.27564	0	0	50.4991	29.7628	27.4312	14.8887		0.01	3.1515	3.2195	3.06575	3.29375	1.3155	1.318	1.02725	1.1325
0.1	0.0342	0.46261	0	0.07861	29.1444	19.1058	17.7704	8.81822		0.1	3.263	2.96075	2.99275	2.9655	1.7485	1.74275	1.857	1.5885
1	0.9032	0.06197	0	0	28.2972	15.7938	19.9388	9.43235		1	3.24975	2.82925	2.953	3.27375	2.01325	1.8215	2.074	2.061
10	0	0	0	0.71636	12.2649	4.38889	4.75548	2.74773		10	3.0805	2.6525	2.90075	3.15225	2.655	2.59775	2.68075	2.806
Figure 1e
Potassium
	Vehicle	Vehicle	Dex	MβCD
Expt 1	95.1769	36.4865	94.5946	90.5405
Expt 2	120.9	35.1064	79.7872	62.766
Expt 3	92.6045	45.8333	90.2778	104.167
Expt 4	91.3183	47.8873	83.0986	87.3239
Figure 1f
LDH										MTT
Pyolysin (HU)	Vehicle				Dexamethasone					Pyolysin	Vehicle				Dexamethasone
0	0.284271	5.28945	1.92309	0.975671	0	4.88209	2.20731	3.53365		0	3.4855	2.65975	2.56025	3.0055	3.357	2.28675	1.8545	3.21
12.5	4.25253	3.83461	2.15046	1.68906	0.464646	4.59113	2.43468	3.02205		12.5	3.36025	2.842	2.681	3.2145	3.346	2.22025	2.07825	3.2105
25	18.1114	4.67842	5.04951	7.77137	0.554834	3.60183	2.54837	1.54411		25	2.945	2.63725	2.43725	3.07	3.3695	2.30225	2.08325	3.1475
50	33.4132	8.14094	25.9113	25.8165	0.404521	3.45635	3.00312	1.20305		50	1.14225	2.3645	1.8385	1.451	3.293	2.29125	2.06525	3.2025
100	62.8143	15.2697	36.7116	36.0484	2.47884	4.56203	2.88944	1.20305		100	0.32	1.4765	1.14575	0.4745	3.29125	2.27825	1.929	3.239
200	54.1263	35.1137	47.7962	40.6528	3.47391	8.43191	3.00312	1.71464		200	0.18525	0.7625	0.4395	0.2615	3.151	2.1895	1.8375	2.8935
Figure 1g
Viability
Time(h)	Pyolysin
0	24.0714	8.18	11.096
1	14.139	4.81167	12.018
2	14.0816	5.00597	11.3595
4	15.8527	5.11935	16.0412
5	35.0553	37.5	12.2084
6	43.9168	49.6395	13.2749
7	19.6257
8	61.8348	58.976	69.2637
9	73.248
10	50.5793
11	64.7405	59.8477
12	76.7059
14	72.9918
17	78.3154
18	77.0347	89.3314	84.8516
21	87.3706
22	91.3298	84.1759
24	95.9014	86.844	83.7377
Figure 1h
Viability
Pyolysin (h)	Vehicle				Dexamethasone
0	100	100	100	100	100	100	100	100
1	33.487	32.782	30.437	27.585	84.671	108.04	93.397	88.189
2	31.547	26.588	26.652	24.466	92.671	99.786	97.974	103.73
4	26.004	22.864	21.85	23.082	82.05	104.04	108.27	108.98
8	19.191	17.576	16.545	19.449	93.195	111.63	102.42	110.54
24	25.107	17.021	13.9	16.171	99.171	122.65	101.01	119.66

## Sheet: Figure 2
Figure 2
Figure 2a
LDH								MTT
Dex	Control			Pyolysin				Dex	Control			Pyolysin
Vehicle	1.35737	0.905797	3.85589	40.2537	48.1493	38.8366		Vehicle	2.2125	2.52975	2.1345	0.6155	0.3645	0.50375
0.01	0.387734	0.046976	4.99108	24.2685	43.9383	30.4155		0.01	2.3095	2.4755	2.21025	1.107	0.64225	0.976
0.1	0.013731	0	3.00271	21.138	36.5413	29.7825		0.1	2.35475	2.4695	2.26325	1.18275	0.85125	1.328
1	0.105154	0.420979	2.64733	21.2211	31.5546	29.7825		1	2.29375	2.498	2.21025	1.2625	0.99475	1.566
10	0.221511	0.487468	3.05019	16.0681	18.2263	22.8764		10	2.25675	2.43	2.1845	1.46975	1.47975	1.32275
Figure 2b
Potassium
	Vehicle	Vehicle	Dex	Hydro	MβCD
Expt 1	91.5942	17.7215	72.1519	46.8354	91.1392
Expt 2	93.913	34.5679	91.358	51.8518	76.5432
Expt 3	113.623	33.6735	59.1837	33.6735	69.3878
Expt 4	100.87	33.3333	64.3678	56.3218	79.3103
Figure 2d
LDH										MTT
Pyolysin	Vehicle				Dexamethasone					Pyolysin	Vehicle				Dexamethasone
0	2.93014	2.72504	0.512291	0.311642	1.84599	0	0.09927	0.11384		0	2.3295	2.0755	1.422	1.562	2.1865	2.1565	1.444	1.49625
12.5	18.3427	18.8408	11.3843	4.95218	1.44749	2.70745	1.30777	0.73998		12.5	1.4515	1.2345	0.943	1.012	1.764	1.5335	1.3025	1.29125
25	37.8516	40.9927	30.2951	30.3151	13.3087	9.14205	4.89526	2.44763		25	0.51225	0.44325	0.45625	0.5045	1.4575	1.4675	1.08475	1.0795
50	45.0656	49.4316	39.8452	46.6189	22.7672	27.5141	20.6626	20.8262		50	0.05725	0.052	0.05725	0.04925	0.95975	0.89025	0.68225	0.6705
100	54.7351	53.4307	37.638	54.6174	35.9236	36.139	30.9938	47.727		100	0.022	0.0245	0.02075	0.018	0.313	0.349	0.22625	0.26075
200	51.1017	58.1628	47.7004	39.4268	36.9491	42.1554	36.8568	50.6371		200	0.014	0.0195	0.01525	0.012	0.0735	0.09475	0.0435	0.06525
Figgure 2e
Hep-G2																				H441																				Dermal fibroblasts
LDH										MTT										LDH										MTT										LDH
	Control				Pyolysin						Control				Pyolysin						Control				Pyolysin						Control				Pyolysin						Control				Pyolysin
Vehicle	3.33835	8.797	7.41855	13.2205	47.9337	51.0902	39.7494	71.6165		Vehicle	3.273	3.254	3.3	2.951	1.2115	0.7205	1.022	0.7265		Vehicle	4.02494	4.02494	2.97619	2.80612	69.9546	43.5941	46.3719	46.5136		Vehicle	2.349	2.904	2.574	2.26	0.79325	0.74475	0.308	0.30075		Vehicle	4.21053	5.25585	5.62135	0.00345	27.7193	25.3955	18.3933	23.975
Dex	2.27319	0.776945	9.92482	11.7795	29.3409	22.3308	15.9398	38.5338		Dex	3.5	2.591	3.5	2.474	2.443	1.421	3.5	1.429		Dex	4.42176	3.06122	2.32426	3.6848	43.1406	32.0862	23.0159	34.4104		Dexamethasone	2.5	3.0765	2.6645	2.3215	1.287	1.3755	1.4965	0.642		Dex	1.65205	2.14912	4.15936	1.9384	6.58626	3.79386	10.4898	11.2097
Figure 2f
Lung fibroblasts										PNT2										Met5a										Chondrocytes
Pyolysin	Vehicle				Dexamethasone					Pyolysin	Vehicle				Dexamethasone					Pyolysin	Vehicle				Dexamethasone					Pyolysin	Vehicle			Dex
0	0.662	0.7495	0.874	0.786	0.6205	0.649	0.812	0.747667		0	1.622	1.5565	1.368	1.62	2.04	1.9755	1.656	1.69525		0	1.157	1.017	1.0525	1.2825	1.045	0.95875	0.798	1.31475		0	2.4855	2.3405	2.6905	2.18675	2.059	2.47825
10	0.384	0.4885	0.244	0.1905	0.48025	0.49875	0.55625	0.52175		10	1.511	1.3845	1.2805	0.897	2.1305	1.64025	1.6155	1.589		10	1.155	1.048	0.9485	1.2245	1.06875	0.92725	0.6295	1.2395		10	2.4375	2.246	2.371	2.0505	1.96925	2.18
20	0.4055	0.417	0.26	0.18	0.4345	0.45625	0.47825	0.30475		20	1.3815	0.9415	0.374	0.949	2.09375	1.25425	1.53325	1.58625		20	0.599	0.5255	0.4485	0.878	0.46075	0.40075	0.0675	0.85425		20	2.246	1.7265	2.377	2.1545	1.45325	2.13825
30	0.2565	0.2915	0.197	0.1525	0.3775	0.40625	0.5495	0.2415		30	1.107	0.607	0.4715	1.049	1.872	0.82075	0.73275	1.49925		30	0.3255	0.3565	0.265	0.5945	0.26525	0.265	0.06375	0.6075		30	2.0135	1.2645	1.62	1.6755	1.11975	1.586
40	0.1765	0.1775	0.171	0.1155	0.32825	0.327	0.3365	0.183		40	0.9415	1.1075	0.4645	0.8135	1.62	0.3995	0.84225	1.5845		40	0.2535	0.273	0.153	0.5445	0.19575	0.22525	0.06925	0.5185		40	1.3605	0.776	1.23	1.15175	0.7505	1.04675
50	0.1185	0.165	0.109	0.082	0.222	0.25575	0.15825	0.11675		50	0.532	0.2985	0.11	0.4805	1.15625	0.46325	0.50525	1.13925		50	0.2685	0.2405	0.1455	0.2685	0.191	0.16375	0.06	0.39025		50	1.0525	0.5785	0.829	0.71875	0.49025	0.788
[truncated: 9 more columns]

## Sheet: Figure 3
Figure 3
Figure 3a
LDH										MTT
Hydro	Control				Pyolysin					Hydro	Control				Pyolysin
Vehicle	4.04387	1.61786	1.76357	4.75384	35.191	34.5716	37.7588	39.2855		Vehicle	3.07675	3.0535	3.405	3.48	0.4615	0.47075	0.628	0.61025
0.01	3.60936	1.96089	1.62636	8.36385	27.873	28.0312	33.8208	33.7935		0.01	2.866	2.9305	3.247	3.256	0.597	0.603	0.83275	0.91125
0.1	3.22059	1.45778	2.60743	4.66236	18.3596	16.5968	28.1311	26.9106		0.1	2.978	2.96475	3.153	3.26775	1.35375	1.29725	1.5395	1.61275
1	3.35781	0	0.08474	2.63414	15.9127	7.58037	22.5262	21.9652		1	2.98075	3.08425	3.336	3.24575	1.791	1.7335	1.946	2.03025
10	2.71748	0	1.34482	3.11537	11.2018	6.4523	20.03	17.813		10	2.8225	2.996	3.379	3.19625	2.21075	2.07475	2.43	2.4115
Figure 3b
	Vehicle	Vehicle	Dex	Hydro	MβCD
Expt 1	91.5942	17.7215	72.1519	46.8354	91.1392
Expt 2	100.87	33.3333	64.3678	56.3218	79.3103
Expt 3	113.623	33.6735	59.1837	33.6735	69.3878
Expt 4	93.913	34.5679	91.358	51.8518	76.5432
Figure 3c
LDH										MTT
Flutic	Control				Pyolysin					Flutic	Control				Pyolysin
Vehicle	0	0	1.43135	1.79322	29.2597	27.6055	22.1613	21.8589		Vehicle	3.041	3.06	2.565	2.5035	0.6105	0.66	0.7035	0.7035
0.5	0	0	0.707608	0.397434	18.4036	21.2986	10.7702	8.92721		0.5	3.07	3.5	2.2465	3.0095	1.1745	1.1265	1.398	1.398
5	0	0	0.966086	0.294043	15.5604	18.3519	10.5298	6.6526		5	3.065	3.1105	2.455	2.3825	1.307	1.6295	1.472	1.472
50	0	0	0.810999	0.345738	15.0434	18.9723	9.28908	7.53143		50	3.0245	3.036	2.513	2.4825	1.4525	1.699	1.4405	1.4405
250	0	0	0.966086	0.862695	13.4925	17.5248	10.3747	8.04838		250	2.7445	3.227	3.1005	2.8405	1.4415	1.4755	1.494	1.494
500	0	0	1.12117	0.294043	16.646	22.7978	12.5459	10.8399		500	2.907	3.5	3.419	2.975	1.8735	1.563	1.594	1.594
Figure 3d
LDH								MTT
Hydro	Control			Pyolysin				Hydro	Control				Pyolysin
Vehicle	0.109371	0	0.887304	32.9861	40.7391	26.8249		Vehicle	1.7945	1.9755	1.9945	2.024	0.787	0.19025	0.787	0.614
0.01	0.435189	0.021377	0	21.825	37.1242	23.7085		0.01	1.70675	1.82525	1.70675	2.41175	0.95275	0.5375	0.95275	0.80975
0.1	0.237796	0.428055	0	22.2365	31.8493	19.2096		0.1	1.86125	1.833	1.86125	2.24975	1.527	0.5885	1.527	0.9265
1	0.140288	0	0	22.4981	31.0241	16.4488		1	1.97875	1.9185	1.97875	2.27625	1.50975	0.4385	1.50975	0.95825
10	0.190231	0	0	24.9072	16.431	17.3179		10	2.00725	2.08375	2.00725	2.23825	1.53575	1.1225	1.53575	1.24575
Figure 3e
	Vehicle	Vehicle	Dex	Hydro	MβCD
Expt 1	91.5942	17.7215	72.1519	46.8354	91.1392
Expt 2	100.87	33.3333	64.3678	56.3218	79.3103
Expt 3	113.623	33.6735	59.1837	33.6735	69.3878
Expt 4	93.913	34.5679	91.358	51.8518	76.5432
Figure 3f
LDH										MTT
Flutic	Control				Pyolysin					Flutic	Control				Pyolysin
Vehicle	3.56823	2.22197	3.56823	2.49122	18.7809	32.3781	22.2139	22.7524		Vehicle	1.838	2.0075	1.8455	1.657	0.4225	0.2595	0.437	0.4275
0.5	1.48153	0	3.02972	3.36629	5.25105	15.5499	4.9818	9.55907		0.5	1.615	1.8285	1.781	1.629	0.7875	0.368	0.7965	0.5985
5	2.62584	1.14496	2.28928	2.42391	4.03942	13.4632	4.84717	10.4341		5	1.773	1.8055	1.913	1.7505	0.87	0.5155	0.8835	0.5995
50	3.29897	1.21227	1.81809	1.8854	6.12612	20.3964	5.58761	9.22251		50	1.687	1.8055	1.97	1.7435	0.7965	0.5355	0.788	0.6625
250	2.08734	1.75078	2.76047	1.75078	6.93387	8.41475	3.36629	7.33775		250	1.779	1.8155	1.964	1.858	1.0145	0.669	0.847	0.9555
500	2.22197	1.95272	2.15465	1.81809	9.28982	13.8671	5.45299	8.88594		500	1.903	1.833	1.9985	1.8455	1.076	0.703	0.8195	0.773

## Sheet: Figure 4
Figure 4
Figure 4a
LDH										MTT								Potassium
	Control				Streptolysin O						Control			Streptolysin O				Control	Streptolysin
Vehicle	2.06e-06	2.29358	0	0	25.2294	32.8746	19.2202	44.5413		Vehicle	2.6385	1.81163	2.2395	0.577	1.00562	0.6315		Vehicle	Vehicle	Dex
Dexamethasone	1.52905	2.06e-06	0	3.44037	0	0	2.67584	7.263		Dexamethasone	2.09275	1.71275	2.307	0.6285	1.0405	0.405		82.3045	36	76
																		70.7819	55.8139	97.6744
																		130.041	24.0506	97.4684
																		116.872	21.1268	115.493
Figure 4b
LDH										MTT								Potassium
	Control				Streptolysin O						Control			Streptolysin O				Control	Streptolysin
Vehicle	1.57895	4.76191	0	5.82707	29.0852	29.9499	42.3183	44.4862		Vehicle	2.54525	2.15875	2.72225	0.137	0.637	0.708		Vehicle	Vehicle	Dex
Dexamethasone	0.137847	4.88722	0	6.14035	17.5564	20.1754	22.2055	25.5815		Dexamethasone	2.35525	1.58	2.716	1.209	1.7225	2.12825		104.286	32.8767	61.6438
																		80	53.5714	73.2143
																		98.5714	21.7391	60.8696
																		117.143	21.9512	74.3902
Figure 4c
LDH										MTT										Potassium
	Control				α-hemolysin						Control				α-hemolysin					Control	α-hemolysin
Vehicle	3.393	3.393	3.11475	3.09325	1.037	1.037	0.88175	0.68275		Vehicle	3.393	3.393	3.11475	3.09325	1.037	1.037	0.88175	0.68275		Vehicle	Vehicle	Dex
Dexamethasone	3.211	3.5	2.8015	3.3455	3.172	3.5	2.397	3.0015		Dexamethasone	3.211	3.5	2.8015	3.3455	3.172	3.5	2.397	3.0015		96.2319	81.9277	103.615
																				93.913	70.3704	98.7654
																				104.348	80	95.5556
																				105.507	85.7143	96.7033
Figure 4d
LDH										MTT								Potassium
	Control				α-hemolysin						Control			α-hemolysin				Control	α-hemolysin
Vehicle	5.95238	1.07269	0.824564	0	43.3709	37.9351	38.9307	20.3709		Vehicle	2.6385	1.81163	2.2395	0.577	1.00562	0.6315		Vehicle	Vehicle	Dex
Dexamethasone	3.50877	1.01003	0	0	30.6516	18.2782	28.782	15.4211		Dexamethasone	2.09275	1.71275	2.307	0.6285	1.0405	0.405		90.6077	64.6342	62.1951
																		127.072	64.3478	55.6522
																		96.1326	68.9655	80.4598
																		86.1878	61.5385	57.6923

## Sheet: Figure 5
Figure 5
phosphorylated ERK
	Control			Pyolysin
Vehicle	0.406128	0.29174	0.112688	2.82285	3.00213	1.96666
Dexamethasone	0.394126	0.359357	0.164694	0.577775	1.03962	0.281735
Hydrocortisone	0.314943	0.308013	0.242152	0.327125	1.14694	0.189191
MβCD	0.506293	0.456394	0.278451	0.690976	1.25387	0.223443
phosphorylated p38
	Control			Pyolysin
Vehicle	0.105309	0.023668	0.255107	2.22485	1.76029	4.53923
Dexamethasone	0.0985087	0.037665	0.111099	0.217454	0.73736	0.093054
Hydrocortisone	0.0941172	0.022721	0.13629	0.136992	0.739529	0.096561
MβCD	0.268772	0.049527	0.1983	0.340908	0.915029	0.097137
phosphorylated JNK
	Control			Pyolysin
Vehicle	0.500576	0.020352	0.785508	1.57076	1.07591	1.82885
Dexamethasone	0.465813	0.013887	0.567316	0.884953	0.320739	0.605675
Hydrocortisone	0.0632676	0.059539	0.081765	0.954572	0.409392	0.778922
MβCD	0.430718	0.004284	0.393212	0.499362	0.008889	0.662502

## Sheet: Figure 6
Figure 6
Figure 6a
	Vehicle	0.1 μM dexamethasone	1 μM dexamethasone	10 μM dexamethasone	10 μM hydrocortisone	MβCD
Expt 1	11.2748	11.7874	12.7282	12.7902	12.5237	8.84804
Expt 2	11.8259	14.2866	11.6001	14.1648	13.1843	5.85608
Expt 3	11.0392	12.2621	11.484	12.053	12.9269	5.81635
Expt 4	12.3773	11.0561	12.3154	11.3658	11.3575	9.00596
Figure 6b
LDH														MTT
	Vehicle	Dexamethasone	27-HC	SZ58-035 + Vehicle	SZ58-035 + Dexamethasone	SZ58-035 + 27-HC	Vehicle	Dexamethasone	27-HC	SZ58-035 + Vehicle	SZ58-035 + Dexamethasone	SZ58-035 + 27-HC		Vehicle	Dexamethasone	27-HC	SZ58-035 + Vehicle	SZ58-035 + Dexamethasone	SZ58-035 + 27-HC	Vehicle	Dexamethasone	27-HC	SZ58-035 + Vehicle	SZ58-035 + Dexamethasone	SZ58-035 + 27-HC
Expt 1	1.1052	0.746	0.9394	1.7131	1.6578	1.3953	33.543	10.444	1.7683	32.162	9.8364	9.2286		3.0985	3.08	3.5	3.403	3.4055	3.1445	0.247	2.0485	3.5	0.2075	2.0315	2.1495
Expt 2	0.7184	0.1658	2.5123	1.6578	1.0831	3.1754	45.093	13.705	16.026	43.068	17.407	25.667		3.29	3.2085	2.6715	3.0645	2.903	3.5	0.268	2.3975	3.257	0.2235	1.9585	2.129
Expt 3	2.1807	1.4071	1.2966	1.6281	2.0702	2.1807	38.653	16.106	11.409	33.403	13.288	19.588		3.3185	3.1055	2.7745	3.2195	3.072	3.379	0.2745	3.1285	3.5	0.219	2.816	1.9655
Expt 4	0	0	0	0.1302	0	0	33.464	10.677	2.0182	35.417	17.253	24.544		3.5	3.3385	3.5	3.5	3.5	3.5	0.15	1.9955	3.1755	0.242	2.2195	2.0615
Figure 6c
	Control				Pyolysin
Vehicle	0.032112	0.161145	0.012782	0.019392	0.908949	1.15298	1.12878	0.985131
Dexamethasone	0.017373	0.056277	0.007238	0.008715	0.627387	0.908145	0.936434	0.818381
Hydrocortisone	0.009138	0.106026	0.004432	0.006327	0.870657	1.14068	0.96904	0.786691
T0901317	0.013503	0.115353	0.000596	0.00836	0.395373	0.684873	0.210706	0.096278
27-hydroxycholesterol	0.039837	0.019272	0.005028	0.011994	0.022683	0.631776	0.175052	0.222491
MβCD	0.065067	0.023151	0.010542	0.007744	0.290103	1.228	0.35015	0.025675

## Sheet: Figure 7
Figure 7
Figure 7a
	Serum
	0	2	4	6	8	10
Expt 1	3.274	1.7085	0.7775	0.537	0.464	0.4375
Expt 2	3.5	1.964	1.11	0.7705	0.8285	0.5745
Expt 3	3.019	1.6395	0.733	0.489	0.4175	0.3895
Expt 4	3.204	2.2755	1.0495	0.7115	0.7705	0.523
Figure 7b
	Control		Pyolysin		Stripped FBS (Control)		Stripped FBS (Pyolysin)
	Vehicle	Dexamethasone	Vehicle	Dexamethasone	Vehicle	Dexamethasone	Vehicle	Dexamethasone
Expt 1	2.2215	2.797	0.3075	2.627	2.415	3.0985	0.14	0.21
Expt 2	2.757	2.985	0.3275	2.5395	3.079	3.5	0.113	0.1665
Expt 3	3.186	3.1755	0.1975	2.4885	3.365	3.282	0.09	0.129
Figure 7c
Time (hours)	Expt 1	Expt 2	Expt 3	Expt 4
0	82.502	95.3206	88.2101	85.9232
1	76.6443	84.0495	81.8286	88.9172
2	62.6369	52.3174	75.4232	85.7087
3	56.5091	56.2452	72.7749
4	26.6689	22.9957	60.9317
8	26.0563	8.8321	27.5016
12	4.91443	5.97857	10.8849	11.0286
18	5.60991	6.10714	26.6459	16.5655
24	8.25	10.5507	30.7319	18.0381
Figure 7d
Time (hours)	Serum-free			10% serum
	Expt 1	Expt 2	Expt 3	Expt 1	Expt 2	Expt 3
0	88.4942	93.735	93.7487	15.511	12.2118	24.4091
1	109.616	96.8939		23.5669	12.591
2	97.1408	89.5493	109.426	14.4021	18.2929	7.22707
3	91.5001	83.32	104.492	9.74408	10.5482	23.5306
4	94.317	91.2409	97.8926	21.5582	15.4496	18.9781
6	96.3705	92.8343		27.5605	17.1231
8	91.4725	99.4665	95.7784	53.451	71.8037	48.2695
10	100.032	104.169	110.272	82.2749	66.9801	50.3429
12	105.478	101.492	88.751	56.7935	71.3838	68.1951
14	101.129	103.616		81.4192	66.5179
18	91.4725	99.4665	89.6046	53.451	71.8037	78.5072
21	95.1972	75.8117	82.5431	63.8253	56.7492	79.2286

## Sheet: Figure 8
Figure 8
Figure 8a
LDH										MTT
	Control				Pyolysin						Control				Pyolysin
Vehicle	1.12434	0.330691	1.65344	0	53.1085	67.1958	59.4577	44.9735		Vehicle	2.574	3.0515	3.1655	3.3835	0.6565	0.585	0.822	0.8515
RU486 + Vehicle	1.71958	0.925929	5.26786	0	59.59	57.8042	46.4286	34.2593		RU486 + Vehicle	2.803	2.483	3.0395	2.807	0.8115	0.813	0.4575	0.3785
Dexamethasone	0	0	0.992067	0	6.56746	5.95238	3.24074	0		Dexamethasone	3.462	3.02	3.208	3.5	3.112	2.9895	3.125	3.5
RU486 + Dexamethasone	0.0661409	0	5.35715	0	37.1693	38.4921	35.3175	20.7672		RU486 + Dexamethasone	3.0965	2.9565	2.7635	3.273	1.6695	1.4915	1.0045	1.085
Figure 8b
LDH										MTT
	Control				Pyolysin						Control				Pyolysin
Vehicle	1.23166	2.09644	0.248952	3.30844	48.7421	46.5147	40.6185	37.0807		Vehicle	2.934	2.778	3.267	3.347	0.627	0.6485	0.254	0.2125
RU486 + Vehicle	1.66405	2.22746	4.45493	3.40671	51.4544	43.6321	41.1426	38.391		RU486 + Vehicle	2.467	1.96775	2.184	2.8105	0.543	0.487	0.188	0.2215
Hydrocortisone	1.96541	0.917191	1.70335	3.66876	27.6048	26.0325	13.1499	20.1363		Hydrocortisone	2.156	2.1685	3.0855	2.758	1.7525	1.77	1.5515	1.29815
RU486 + Hydrocortisone	1.96541	2.50917	2.22746	3.01363	43.37	41.4046	45.4665	38.522		RU486 + Hydrocortisone	1.47	1.4885	2.2355	2.76575	0.734	0.71	0.3325	0.33
Figure 8d
LDH										MTT
	Control				Pyolysin						Control				Pyolysin
Scramble + Vehicle	1.45011	2.03016	0	0	77.5329	56.4579	69.9405	64.069		Scramble + Vehicle	2.933	2.357	2.5395	2.355	0.661	1.2315	1.148	0.4695
siNR3C1 + Vehicle	0	0	2.0133	3.26883	100	59.4547	55.7598	51.4296		siNR3C1 + Vehicle	2.3265	1.89275	2.00175	1.9245	0.472	0.867	0.91425	0.4785
Scramble + Dexamethasone	0	0	2.0133	3.26883	22.0418	13.2444	8.05322	6.10181		Scramble + Dexamethasone	2.93	2.4955	2.813	2.604	2.1395	2.3205	2.327	1.7215
siNR3C1 + Dexamethasone	0	23.5886	11.292	11.855	41.0866	59.4547	55.7598	39.6618		siNR3C1 + Dexamethasone	2.12425	1.7715	1.88275	1.812	0.99275	1.03325	0.9845	0.854
Scramble + Hydrocortisone	0.48337	0.437675	2.27591	10.5474	43.6001	30.1996	25.7834	38.9644		Scramble + Hydrocortisone	3.171	2.483	2.654	2.566	1.6885	1.9375	2.068	1.269
siNR3C1+ Hydrocortisone	0	21.7087	8.31583	19.4386	61.4849	67.577	66.7017	75.924		siNR3C1+ Hydrocortisone	2.118	1.73	1.702	1.74	0.609	0.8845	1.034	0.4245

## Sheet: Figure 9
Figure 9
Figure 9a
LDH											MTT
	Control		Pyolysin		Actinomycin D		Actinomycin D + Pyolysin					Control		Pyolysin		Actinomycin D		Actinomycin D + Pyolysin
	Vehicle	Dexamethasone	Vehicle	Dexamethasone	Vehicle	Dexamethasone	Vehicle	Dexamethasone				Vehicle	Dexamethasone	Vehicle	Dexamethasone	Vehicle	Dexamethasone	Vehicle	Dexamethasone
Expt 1	2.37545	2.37545	24.2452	3.01746	4.13777	0.770412	25.1027	18.9394			Expt 1	2.703	2.805	0.208	2.0815	2.137	2.359	0.542	1.0445
Expt 2	1.47663	1.47663	35.5675	4.36569	2.61273	0.513607	19.2604	15.7935			Expt 2	2.8465	2.9	0.233	1.91	1.761	2.52	0.506	0.977
Expt 3	0	0	21.6088	6.82382	1.91108	0.982215	18.9206	17.1112			Expt 3	2.3305	2.379	0.3205	1.73985	1.86	2.212	0.3165	0.7655
Expt 4	0	0	24.4003	10.8561	0	0	20.9822	20.3681			Expt 4	2.6775	3.5	0.8795	1.6835	2.1835	2.0945	0.603	0.7445
Figure 9b
LDH											MTT
	Control		Pyolysin		CHX		CHX + Pyolysin					Control		Pyolysin		CHX		CHX + Pyolysin
	Vehicle	Dexamethasone	Vehicle	Dexamethasone	Vehicle	Dexamethasone	Vehicle	Dexamethasone				Vehicle	Dexamethasone	Vehicle	Dexamethasone	Vehicle	Dexamethasone	Vehicle	Dexamethasone
Expt 1	0	0	21.6049	1.85185	0.925928	2.04476	14.7901	10.4321			Expt 1	3.36575	3.169	1.329	3.5	2.137	2.20075	0.58425	0.50175
Expt 2	0	0	18.1173	1.14198	1.79013	0.617286	18.4707	9.84568			Expt 2	3.1125	3.38033	1.302	2.979	1.592	1.63733	0.4365	0.409667
Expt 3	0	0	30.8642	8.20988	0	0	24.1358	21.5432			Expt 3	3.39	3.08833	1.208	3.0665	1.364	1.505	0.3525	0.361
Expt 4	0.987657	0.432101	36.8086	13.2963	1.60494	0.987657	29.0741	23.0247			Expt 4	3.2485	3.5	0.7865	2.876	2.261	2.208	0.155	0.166
Figure 9c
LDH											MTT
		Control				Pyolysin							Control				Pyolysin
Expt 1	Scamble + Vehicle	2.76065	0.258476	5.63482	0.775432	50.9117	48.1545	37.9963	39.1628		Expt 1	Scamble + Vehicle	3.5	2.835	3.3305	3.5	0.599	0.392	0.4415	1.037
Expt 2	siHMGCR + Vehicle	3.08166	0.878825	1.03391	4.34493	58.4874	49.8604	43.9671	38.7339		Expt 2	siHMGCR+ Vehicle	2.9115	2.3995	2.383	1.834	0.4745	0.6495	0.4695	1.136
Expt 3	Scramble + Dexamethasone	0.963016	4.44582	2.16087	2.378	14.3811	13.8803	10.6751	5.06908		Expt 3	Scramble + Dexamethasone	3.417	2.8595	3.5	3.5	2.737	3.0395	2.7435	3.5
Expt 4	siHMGCR+ Dexamethasone	0.963016	0.646194	0.749585	0	35.4391	22.9723	18.0354	35.0936		Expt 4	siHMGCR+ Dexamethasone	2.41475	2.618	2.5985	1.774	1.2715	1.2625	1.3185	1.1935

## Sheet: Supplementary Figure 1
Supplementary Figure 1
Pyolysin (HU)	Normal			Blebbing			Fragmented
0	100	100	100	0	0	0	0	0	0
12.5	96	82	90	4	18	10	0	0	0
25	88	78	48	12	17	50	0	5	2
50	27	0	20	57	92	61	16	8	19
100	5	2	15	55	15	25	40	83	60
200	0	0	0	16	26	7	84	74	93

[truncated: 8 more sheets: Supplementary Figure 2, Supplementary Figure 3, Supplementary Figure 4, Supplementary Figure 5, Supplementary Figure 6, Supplementary Figure 7, Supplementary Figure 8, Supplementary Figure 9]
